# Supplementary material for: Categories of Aortic Stenosis: What’s New and the Clinical Implications
Source: Medicina (Kaunas). 2026 Apr 25;62(5):819. doi: 10.3390/medicina62050819 (PMC13208692; doi:10.3390/medicina62050819)
Supplement: Supplementary file 1 [file medicina-62-00819-s001.zip]

Archive with 1 entries (1 files):
- medicina-4225760-supplementary.pdf
